# Supplementary material for: Pramlintide: A Novel Therapeutic Approach for Osteosarcoma through Metabolic Reprogramming
Source: Cancers (Basel). 2022 Sep 2;14(17):4310. doi: 10.3390/cancers14174310 (PMC9454976; doi:10.3390/cancers14174310)
Supplement: Supplementary file 1 [file cancers-14-04310-s001.zip]

Archive with 2 entries (2 files):
- cancers-1843408-Figure S1-S3.pdf
- cancers-1843408-File S1.pdf
